# Supplementary material for: Optical Genome Mapping as a New Tool to Overcome Conventional Cytogenetics Limitations in Patients with Bone Marrow Failure
Source: Genes (Basel). 2024 Apr 27;15(5):559. doi: 10.3390/genes15050559 (PMC11121707; doi:10.3390/genes15050559)
Supplement: Supplementary file 1 [file genes-15-00559-s001.zip]

Archive with 1 entries (1 files):
- genes-2973724-supplementary.pdf
